# Supplementary material for: Expression and Clinical Significance of Lactate Dehydrogenase A in Colon Adenocarcinoma
Source: Front Oncol. 2021 Jul 9;11:700795. doi: 10.3389/fonc.2021.700795 (PMC8300199; doi:10.3389/fonc.2021.700795)
Supplement: Supplementary file 1 [file Table_1.xlsx]

## Sheet: Sheet1
Number	Gender	Age(year)	Tumor size (cm)	Differentiation degree	Venous invasion	Peripheral nerve infiltration	BRAF	T stage	N stage	Paracancerous staining intensity score	Paracancerous staining area score	Final score of paracancerous	Cancerous staining intensity score	Cancerous staining area score	Final score of cancerous
1	Male	27	5	Moderately	No	No	-	T3	N0	0	0	0	1	3	3
2	Female	57	5	Moderately	No	No	Wild-type	T2	N0	0	0	0	0	0	0
3	Male	54	4.5	Poorly	No	No	-	T2	N0	0	0	0	1	3	3
4	Female	46	5.5	Poorly	No	No	-	T3	N1	0	0	0	1	3	3
5	Female	66	7	Well	No	No	-	T3	N0	0	0	0	1	2	2
6	Female	62	3	Moderately	No	No	-	T3	N0	0	0	0	1	4	4
7	Female	55	3.5	Poorly	No	No	Mutation	T3	N3	0	0	0	1	3	3
8	Male	58	4	Well	No	Yes	-	T3	N0	0	0	0	1	3	3
9	Male	48	5.5	Poorly	No	Yes	Wild-type	T3	N2	0	0	0	2	4	8
10	Male	66	3.5	Moderately	Yes	Yes	Wild-type	T3	N2	0	0	0	1	3	3
11	Male	57	4.5	Moderately	No	No	Wild-type	T4	N2	0	0	0	1	4	4
12	Male	61	5	Moderately	No	No	-	T3	N0	0	0	0	1	1	1
13	Female	65	6	Moderately	No	Yes	Wild-type	T3	N0	1	2	2	1	2	2
14	Male	58	7.5	Moderately	No	No	-	T3	N0	0	0	0	0	0	0
15	Female	51	2.5	Poorly	Yes	No	Mutation	T3	N1	1	1	1	1	4	4
16	Male	74	2	Moderately	Yes	No	-	T3	N1	0	0	0	1	3	3
17	Female	62	6	Moderately	No	No	-	T3	N0	0	0	0	1	2	2
18	Male	54	4	Moderately	Yes	Yes	Wild-type	T3	N1	0	0	0	1	2	2
19	Male	51	12	Poorly	No	No	Wild-type	T3	N0	0	0	0	1	3	3
20	Male	79	5	Moderately	No	No	-	T3	N1	0	0	0	0	0	0
21	Female	34	9.8	Moderately	Yes	Yes	-	T3	N1	1	3	3	2	3	6
22	Female	76	7.5	Moderately	No	No	-	T3	N0	0	0	0	1	3	3
23	Female	74	4	Moderately	Yes	No	-	T3	N0	0	0	0	1	3	3
24	Female	56	4	Moderately	No	No	Wild-type	T3	N2	0	0	0	1	3	3
25	Female	45	6.5	Moderately	No	No	-	T3	N0	0	0	0	1	2	2
26	Male	56	4	Moderately	No	No	Wild-type	T4	N0	0	0	0	0	0	0
27	Female	39	4	Poorly	Yes	No	-	T4	N1	0	0	0	1	2	2
28	Female	62	4	Moderately	Yes	Yes	Wild-type	T3	N1	0	0	0	1	3	3
29	Male	65	4	Poorly	No	No	Wild-type	T3	N0	0	0	0	0	0	0
30	Male	70	5	Moderately	No	No	Wild-type	T3	N0	0	0	0	1	3	3
31	Male	36	4	Moderately	Yes	Yes	Wild-type	T3	N2	0	0	0	1	4	4
32	Male	82	7.5	Well	No	Yes	-	T3	N0	0	0	0	2	3	6
33	Female	41	5	Moderately	Yes	No	-	T3	N1	0	0	0	1	2	2
34	Female	62	3	Moderately	No	No	Wild-type	T3	N0	0	0	0	1	2	2
35	Male	73	6	Moderately	No	No	-	T3	N0	0	0	0	1	3	3
36	Male	69	5	Moderately	Yes	No	Wild-type	T3	N0	0	0	0	1	3	3
37	Male	49	3	Moderately	No	Yes	Wild-type	T4	N2	0	0	0	0	0	0
38	Female	68	5	Moderately	No	No	Wild-type	T3	N0	0	0	0	1	4	4
39	Female	40	4	Moderately	No	No	-	T3	N0	0	0	0	1	3	3
40	Male	57	4.5	Moderately	No	No	Wild-type	T4	N0	0	0	0	0	0	0
41	Male	48	5	Moderately	No	No	Wild-type	T3	N2	0	0	0	1	2	2
42	Male	60	7	Moderately	No	No	Wild-type	T3	N0	0	0	0	0	0	0
43	Female	64	7	Moderately	Yes	No	-	T3	N0	0	0	0	0	0	0
44	Male	83	10	Moderately	No	No	-	T3	N0	0	0	0	1	3	3
45	Male	48	9	Moderately	Yes	No	-	T3	N0	0	0	0	0	0	0
46	Female	34	6	Moderately	Yes	No	Wild-type	T3	N1	1	2	2	1	3	3
47	Male	50	3.5	Moderately	Yes	No	-	T4	N1	0	0	0	1	2	2
48	Female	35	4	Moderately	Yes	Yes	Wild-type	T4	N1	0	0	0	0	0	0
49	Male	83	6	Moderately	Yes	No	-	T3	N0	0	0	0	1	3	3
50	Female	64	2.5	Moderately	No	No	Wild-type	T3	N0	0	0	0	1	3	3
51	Male	59	1.5	Moderately	No	No	-	T3	N0	1	2	2	1	2	2
52	Male	64	4.5	Moderately	No	No	-	T2	N0	0	0	0	0	0	0
53	Female	62	2.8	Moderately	No	No	-	T2	N0	0	0	0	1	3	3
54	Female	61	5	Poorly	No	Yes	Wild-type	T3	N0	0	0	0	1	3	3
55	Male	62	6	Moderately	No	No	-	T3	N0	0	0	0	0	0	0
56	Female	60	6	Moderately	Yes	Yes	-	T3	N2	0	0	0	1	3	3
57	Male	67	3.5	Moderately	No	No	Wild-type	T3	N0	0	0	0	1	1	1
58	Female	71	5.5	Poorly	No	No	Wild-type	T3	N0	0	0	0	1	3	3
59	Male	70	3.2	Poorly	No	No	Wild-type	T3	N2	1	3	3	1	4	4
60	Male	49	7.5	Poorly	No	No	-	T3	N1	0	0	0	1	4	4
61	Male	55	3	Moderately	No	Yes	Wild-type	T3	N1	0	0	0	2	3	6
62	Female	56	7.5	Moderately	No	No	Wild-type	T3	N0	0	0	0	1	3	3
63	Female	53	4	Moderately	No	No	Wild-type	T3	N0	0	0	0	1	3	3
64	Male	49	5	Moderately	No	No	-	T2	N0	0	0	0	0	0	0
65	Female	70	9	Poorly	No	No	-	T3	N1	0	0	0	0	0	0
66	Male	41	3	Poorly	Yes	Yes	Wild-type	T4	N2	0	0	0	1	4	4
67	Male	50	5	Poorly	No	No	Wild-type	T3	N1	0	0	0	1	2	2
68	Female	65	7	Moderately	No	No	Wild-type	T3	N1	0	0	0	1	2	2
69	Male	53	4	Moderately	Yes	Yes	-	T3	N0	0	0	0	1	3	3
70	Female	57	3	Poorly	Yes	No	Wild-type	T2	N2	0	0	0	1	3	3
71	Male	40	3	Moderately	Yes	Yes	-	T3	N1	0	0	0	1	2	2
72	Male	75	4	Moderately	No	No	Wild-type	T3	N1	0	0	0	1	3	3
73	Male	49	1	Moderately	No	No	Wild-type	T1	N1	0	0	0	0	0	0
74	Male	69	3	Moderately	No	No	Wild-type	T3	N2	0	0	0	1	4	4
75	Female	32	12.5	Moderately	Yes	No	Wild-type	T3	N2	1	2	2	1	3	3
76	Male	80	9	Poorly	Yes	No	Mutation	T3	N0	0	0	0	0	0	0
77	Male	57	8.5	Poorly	No	No	Wild-type	T3	N0	0	0	0	0	0	0
78	Female	52	3	Moderately	Yes	No	-	T3	N2	0	0	0	1	2	2
79	Female	56	4.5	Well	No	No	Mutation	T3	N0	0	0	0	0	0	0
80	Male	57	2.5	Moderately	No	No	-	T3	N1	0	0	0	1	3	3
81	Female	65	4	Moderately	No	No	-	T3	N0	0	0	0	1	2	2
82	Female	76	7	Moderately	No	No	-	T3	N0	0	0	0	0	0	0
83	Male	66	4.5	Moderately	No	No	-	T4	N1	0	0	0	0	0	0
84	Male	64	10	Moderately	Yes	No	Wild-type	T4	N0	0	0	0	1	3	3
85	Male	44	5	Moderately	No	No	Wild-type	T3	N0	0	0	0	1	3	3
86	Female	54	4	Moderately	No	No	-	T3	N1	0	0	0	0	0	0
87	Male	55	8	Moderately	No	No	-	T3	N0	0	0	0	0	0	0
88	Male	50	4.5	Moderately	No	No	-	T3	N0	0	0	0	1	2	2
89	Female	61	3	Moderately	No	No	-	T3	N1	0	0	0	0	0	0
90	Female	63	4	Moderately	Yes	No	Wild-type	T3	N0	0	0	0	1	3	3
91	Male	49	6.5	Poorly	No	Yes	Wild-type	T3	N2	0	0	0	0	0	0
92	Male	27	3.5	Moderately	No	No	-	T3	N2	0	0	0	0	0	0
93	Female	57	3	Moderately	No	No	-	T2	N0	0	0	0	0	0	0
94	Male	65	7	Moderately	No	No	-	T3	N0	0	0	0	1	2	2
95	Female	53	6	Moderately	Yes	Yes	-	T4	N0	0	0	0	1	3	3
96	Male	62	5	Moderately	No	No	-	T3	N0	0	0	0	0	0	0
97	Female	47	3	Moderately	No	No	-	T4	N1	0	0	0	1	3	3
98	Female	64	9.5	Well	No	No	Wild-type	T1	N0	0	0	0	0	0	0
99	Male	52	6	Moderately	No	No	Wild-type	T3	N0	0	0	0	0	0	0
100	Male	78	4	Moderately	No	No	-	T3	N0	0	0	0	0	0	0
101	Male	48	1.5	Moderately	Yes	No	Wild-type	T3	N1	0	0	0	1	3	3
102	Female	58	2	Moderately	No	No	-	T2	N0	0	0	0	0	0	0
103	Male	58	2.8	Moderately	No	No	Wild-type	T2	N1	0	0	0	0	0	0
104	Male	83	5.5	Moderately	Yes	No	-	T3	N0	0	0	0	0	0	0
105	Male	75	5	Moderately	No	No	-	T3	N2	0	0	0	1	2	2
106	Male	25	3	Well	Yes	Yes	-	T4	N1	0	0	0	1	3	3
107	Male	70	3.5	Moderately	No	No	-	T3	N0	0	0	0	1	3	3
108	Female	82	3	Moderately	No	No	Wild-type	T4	N0	0	0	0	1	2	2
109	Female	74	3	Moderately	Yes	No	Wild-type	T3	N1	1	2	2	1	2	2
110	Female	56	6	Poorly	Yes	No	-	T3	N2	0	0	0	1	3	3
111	Male	69	6	Moderately	No	No	Wild-type	T3	N0	0	0	0	0	0	0
112	Female	56	3	Moderately	No	No	-	T2	N0	0	0	0	0	0	0
113	Male	83	5.5	Moderately	Yes	No	-	T3	N2	0	0	0	1	3	3
114	Female	65	4	Moderately	No	Yes	Wild-type	T3	N0	0	0	0	1	3	3
115	Male	51	5.5	Moderately	No	No	-	T3	N0	0	0	0	0	0	0
116	Male	58	3.5	Moderately	No	No	-	T2	N1	0	0	0	2	3	6
117	Female	56	1	Well	No	No	Wild-type	T2	N0	0	0	0	1	2	2
118	Male	65	4.3	Moderately	No	Yes	Wild-type	T3	N1	0	0	0	1	3	3
119	Female	39	3	Moderately	Yes	No	-	T3	N1	0	0	0	0	0	0
120	Male	62	5	Moderately	Yes	No	Wild-type	T4	N2	0	0	0	1	3	3
121	Male	51	8	Moderately	No	No	Wild-type	T4	N2	0	0	0	2	3	6
122	Female	53	8	Moderately	No	No	Wild-type	T4	N0	0	0	0	1	3	3
123	Female	60	2.5	Moderately	Yes	Yes	Wild-type	T4	N1	0	0	0	0	0	0
124	Male	59	4.5	Moderately	Yes	No	Wild-type	T4	N2	0	0	0	1	3	3
125	Female	57	7	Poorly	No	No	Wild-type	T3	N0	0	0	0	1	2	2
126	Male	51	2.5	Moderately	Yes	Yes	-	T3	N0	0	0	0	0	0	0
127	Male	40	6	Poorly	No	No	-	T3	N1	0	0	0	1	3	3
128	Female	73	2	Moderately	Yes	No	Wild-type	T2	N0	1	3	3	1	2	2
129	Male	52	3.5	Moderately	No	No	-	T3	N0	0	0	0	1	3	3
130	Female	55	2	Moderately	No	No	Wild-type	T3	N0	0	0	0	0	0	0
131	Female	64	3	Moderately	Yes	Yes	-	T3	N0	0	0	0	1	3	3
